# Supplementary material for: Mapping study of papillary thyroid carcinoma in China: Predicting EQ-5D-5L utility values from FACT-H&N
Source: Front Public Health. 2023 Feb 23;11:1076879. doi: 10.3389/fpubh.2023.1076879 (PMC9998072; doi:10.3389/fpubh.2023.1076879)
Supplement: Supplementary file 5 [file Table_5.xls]

## Sheet: Sheet1
EQ-5D-5L (Chinese tariff) calculator from FACT H&N subscores
This calculator is based on results reported in Deyu Huang,Jialing Peng, Na Chen,et al "Mapping study of papillary thyroid carcinoma in China: predicting EQ-5D-5L utility values from FACT-H&N".
Please cite our paper if you use the calculator!
INPUTS
User inputs				Expected EQ-5D-5L
PWB	8			0.530492
EWB	14
HNCS	4

## Sheet: Covariance Matrix
Supplementary Table 5 Covariance matrix of coefficients of preferred Beta model
	C1_mu
e(V)	PWB	EWB	HNCS	PWB squared	EWB squared	HNCS squared	PWB×EWB	PWB×HNCS	EWB×HNCS	_cons
C1_mu
PWB	0.00109939
EWB	-0.00030791	0.00174763
HNCS	-0.00022947	-9.468e-06	0.00033352
PWB squared	-1.303e-06	5.013e-06	-4.454e-07	1.715e-06
EWB squared	2.156e-05	-4.831e-05	3.793e-06	6.251e-07	2.683e-06
HNCS squared	4.056e-06	1.39e-06	-3.519e-06	8.191e-08	-2.828e-08	1.494e-07
PWB×EWB	-4.172e-05	5.924e-06	7.925e-06	-2.264e-06	-2.436e-06	-4.125e-08	5.816e-06
PWB×HNCS	-1.104e-05	4.997e-07	3.697e-06	-7.924e-07	1.448e-09	-2.432e-07	7.402e-07	1.063e-06
EWB×HNCS	1.249e-05	-4.119e-06	-1.141e-05	6.071e-07	-1.022e-07	2.12e-08	-1.099e-06	-6.078e-07	1.171e-06
_cons	-0.00478202	-0.0125091	-0.00191327	-6.348e-05	0.00014879	-1.165e-05	0.00029213	6.854e-05	5.832e-05	0.184452
C1_lnphi
_cons	4.064e-06	-1.676e-05	-7.05e-06	8.882e-07	8.441e-07	2.781e-08	-1.317e-06	-9.897e-08	5.983e-07	0.00016287
PM_ub
PWB	0.908489
EWB	-0.634159	2.75196
HNCS	-0.37134	0.104662	1.54493
PWB squared	0.00460539	0.00966916	0.00081108	0.00064712
EWB squared	0.00761575	-0.0380243	0.00445992	9.05e-05	0.0017405
HNCS squared	0.0085146	0.00385025	-0.0200288	0.00010246	-3.553e-05	0.00046989
PWB×EWB	-0.0122313	-0.00622962	0.00612018	-0.00082761	-0.000957	9.153e-05	0.00262136
PWB×HNCS	-0.0246102	0.00879088	0.00588977	-0.00049501	0.0002319	-0.00043616	-0.00011665	0.00142867
EWB×HNCS	0.0171086	-0.0280703	-0.0128196	0.00018279	-0.00033898	-0.00011951	-0.00046476	-0.00044884	0.00150441
_cons	2.29758	-23.2878	-23.7509	-0.1834	0.215331	0.202217	0.118119	0.107372	0.32504	637.321
C1_lnphi
_cons	0.00212987
